# Supplementary material for: The cobras (genus Naja) of Myanmar: An updated species list with information on identification, distributions, and medical importance
Source: PLoS Negl Trop Dis. 2026 Jun 29;20(6):e0014445. doi: 10.1371/journal.pntd.0014445 (PMC13340773; doi:10.1371/journal.pntd.0014445)
Supplement: S1 Appendix — Abbreviations: CAS = California Academy of Sciences, MS = Myanmar Snakes Facebook group, NSCIM = Native Species Conservation and Identification in Myanmar Facebook group, UTADC = University of Texas at Arlington Amphibian and Reptile Diversity Research Center Digital Collection. (XLSX) [file pntd.0014445.s001.xlsx]

## Sheet: Sheet1
ID#	Species	Date	Location	Lat.	Lon.	Source Type	Source	Locality Precision
1	N. fuxi	2024-08-02	Keng Tong, Eastern Shan State, Myanmar	21.2922	99.6182	Facebook	NSCIM(https://www.facebook.com/groups/nscimy/posts/1082646403576768/)	Approximate
2	N. fuxi	2025-04-22	Mandalay, Mandalay Region, Myanmar	22.1039	96.5365	iNaturalist	iNaturalist(145051800)	Exact
3	N. fuxi	2024-08-02	Keng Tong, Eastern Shan State, Myanmar	21.2971	99.6286	iNaturalist	iNaturalist(233333448)	Exact
4	N. fuxi	2020-10-11	Nankai, Yunnan, China	24.6499	97.5876	iNaturalist	iNaturalist(171330518)	Exact
5	N. fuxi	2024-04-08	Shangshiti, Yunnan, China	24.4699	97.5944	iNaturalist	iNaturalist(206037922)	Exact
6	N. fuxi	2022-08-19	Pa Kluay, Chiang Rai, Thailand	20.2986	99.8156	iNaturalist	iNaturalist(131421413)	Exact
7	N. fuxi	2023-02-28	Khun Yuam, Mae Hong Son, Thailand	18.8252	98.0417	iNaturalist	iNaturalist(155673947)	Exact
8	N. fuxi	2023-05-16	Khirirat, Tak, Thailand	16.4419	98.9318	iNaturalist	iNaturalist(301466720)	Exact
9	N. fuxi	2025-09-13	Mongkhet, Eastern Shan State, Myanmar	21.7003	99.3764	Facebook	NSCIM(https://www.facebook.com/groups/nscimy/posts/1412221480619257/)	Approximate
10	N. fuxi	2023-06-02	Keng Tong, Eastern Shan State, Myanmar	21.2827	99.623	iNaturalist	iNaturalist(331748884)	Exact
11	N. fuxi	2022-08-14	Lashio, Northern Shan State, Myanmar	22.9443	97.7514	iNaturalist	iNaturalist(331346513)	Exact
12	N. kaouthia	2024-01-15	Yangon, Yangon Region, Myanmar	17.0944	96.2089	Facebook	NSCIM(https://www.facebook.com/groups/nscimy/posts/946806680494075/)	Approximate
13	N. kaouthia	2023-08-30	Yangon, Yangon Region, Myanmar	16.8064	96.1787	Facebook	NSCIM(https://www.facebook.com/groups/nscimy/posts/858641392643938/)	Approximate
14	N. kaouthia	2023-05-05	Wakema, Ayeyarwady Region, Myanmar	16.6033	95.1743	Facebook	NSCIM(https://www.facebook.com/groups/nscimy/posts/780266537148091/)	Approximate
15	N. kaouthia	2023-06-05	Nay Pyi Taw, Nay Pyi Taw State, Myanmar	19.7138	96.1274	Facebook	NSCIM(https://www.facebook.com/groups/nscimy/posts/801307748377303/)	Approximate
16	N. kaouthia	2024-11-23	Thanlyin, Yangon Region, Myanmar	16.7482	96.2702	Facebook	NSCIM(https://www.facebook.com/groups/nscimy/posts/1168677061640368/)	Approximate
17	N. kaouthia	2024-02-18	Yangon, Yangon Region, Myanmar	16.8649	96.1991	Facebook	NSCIM(https://www.facebook.com/groups/nscimy/posts/970352088139534/)	Approximate
18	N. kaouthia	2023-12-11	Thanlyin, Yangon Region, Myanmar	16.798	96.1793	Facebook	NSCIM(https://www.facebook.com/groups/nscimy/posts/923540766154000/)	Approximate
19	N. kaouthia	2023-07-23	Yangon, Yangon Region, Myanmar	16.8444	96.1973	Facebook	NSCIM(https://www.facebook.com/groups/nscimy/posts/835086914999386/)	Approximate
20	N. kaouthia	2024-12-01	Bago, Bago Region, Myanmar	17.295	96.4649	Facebook	NSCIM(https://www.facebook.com/groups/nscimy/posts/1174930054348402/)	Approximate
21	N. kaouthia	2024-12-17	Bago, Bago Region, Myanmar	17.3462	96.484	Facebook	NSCIM(https://www.facebook.com/groups/nscimy/posts/1186681629839911/)	Approximate
22	N. kaouthia	2023-07-11	Pinlon, Southern Shan State, Myanmar	20.992	97.5313	Facebook	NSCIM(https://www.facebook.com/groups/nscimy/posts/826917579149653/)	Approximate
23	N. kaouthia	2023-10-28	Wakema, Ayeyarwady Region, Myanmar	16.603	95.1822	Facebook	NSCIM(https://www.facebook.com/groups/nscimy/posts/896905082150902/)	Approximate
24	N. kaouthia	2024-05-31	Yangon, Yangon Region, Myanmar	16.9534	96.071	Facebook	NSCIM(https://www.facebook.com/groups/nscimy/posts/1039713314536744/)	Approximate
25	N. kaouthia	2023-11-28	Pathein, Ayeyarwady Region, Myanmar	16.7803	94.7513	Facebook	NSCIM(https://www.facebook.com/groups/nscimy/posts/915549430286467/)	Approximate
26	N. kaouthia	2023-12-30	Taungoo, Bago Region, Myanmar	18.9238	96.4481	Facebook	NSCIM(https://www.facebook.com/groups/nscimy/posts/936362951538448/)	Approximate
27	N. kaouthia	2024-05-28	Bago, Bago Region, Myanmar	17.332	96.4565	Facebook	NSCIM(https://www.facebook.com/groups/nscimy/posts/1037672268074182/)	Approximate
28	N. kaouthia	2024-01-16	Yangon, Yangon Region, Myanmar	16.9645	96.1522	Facebook	NSCIM(https://www.facebook.com/groups/nscimy/posts/947384720436271/)	Approximate
29	N. kaouthia	2024-01-13	Yangon,Yangon Region, Myanmar	16.8515	96.0767	Facebook	NSCIM(https://www.facebook.com/groups/nscimy/posts/945748340599909/)	Approximate
30	N. kaouthia	2024-12-26	Yangon, Yangon Region, Myanmar	16.9023	96.0653	Facebook	NSCIM(https://www.facebook.com/groups/nscimy/posts/1193481882493219/)	Approximate
31	N. kaouthia	2023-05-22	Taungnyo, Mandalay Region, Myanmar	21.0572	95.8371	Facebook	NSCIM(https://www.facebook.com/groups/nscimy/posts/792275085947236/)	Approximate
32	N. kaouthia	2024-10-14	Daik-U, Bago Region, Myanmar	17.7856	96.6824	Facebook	NSCIM(https://www.facebook.com/groups/nscimy/posts/1138047024703372/)	Approximate
33	N. kaouthia	2024-12-22	Yangon, Yangon Region, Myanmar	16.8792	96.194	Facebook	NSCIM(https://www.facebook.com/groups/nscimy/posts/1190499562791451/)	Approximate
34	N. kaouthia	2024-03-25	Yangon, Yangon Region, Myanmar	16.8538	96.1756	Facebook	NSCIM(https://www.facebook.com/groups/nscimy/posts/993624559145620/)	Approximate
35	N. kaouthia	2024-12-16	Nyaung Shwe, Southern Shan State, Myanmar	20.6581	96.9398	Facebook	NSCIM(https://www.facebook.com/groups/nscimy/posts/1186409299867144/)	Approximate
36	N. kaouthia	2024-01-05	Yangon, Yangon Region, Myanmar	16.8729	96.0811	Facebook	NSCIM(https://www.facebook.com/groups/nscimy/posts/1201312335043507/)	Approximate
37	N. kaouthia	2024-02-23	Khayan, Yangon Region, Myanmar	16.9011	96.5659	Facebook	NSCIM(https://www.facebook.com/groups/nscimy/posts/974054081102668/)	Approximate
38	N. kaouthia	2009	Kanpauk, Tanintharyi Region, Myanmar	14.5925	98.0258	Facebook	NSCIM(https://www.facebook.com/groups/nscimy/posts/1001309785043764/)	Approximate
39	N. kaouthia	2024-12-02	Thanlyin, Yangon Region, Myanmar	16.7414	96.2603	Facebook	NSCIM(https://www.facebook.com/groups/nscimy/posts/1175660837608657/)	Approximate
40	N. kaouthia	2024-12-15	Pyawbwe, Mandalay Region, Myanmar	20.5895	96.0565	Facebook	NSCIM(https://www.facebook.com/groups/nscimy/posts/1185217146653026/)	Approximate
41	N. kaouthia	2024-09-08	Phyu, Bago Region, Myanmar	18.4852	96.4452	Facebook	NSCIM(https://www.facebook.com/groups/nscimy/posts/1109333707574704/)	Approximate
42	N. kaouthia	2024-02-17	Yangon, Yangon Region, Myanmar	16.8446	96.1337	Facebook	NSCIM(https://www.facebook.com/groups/nscimy/posts/969990191509057/)	Approximate
43	N. kaouthia	2024-12-28	Hlegu, Yangon Region, Myanmar	17.0915	96.2233	Facebook	NSCIM(https://www.facebook.com/groups/nscimy/posts/1194858402355567/)	Approximate
44	N. kaouthia	2023-10-30	Yangon, Yangon Region, Myanmar	16.8414	96.1315	Facebook	NSCIM(https://www.facebook.com/reel/1126746328294853)	Approximate
45	N. kaouthia	2024-11-25	Pathein, Ayeyarwady Region, Myanmar	16.7745	94.7357	Facebook	NSCIM(https://www.facebook.com/groups/nscimy/posts/1170315851476489/)	Approximate
46	N. kaouthia	2024-09-30	Thanlyin, Yangon Region, Myanmar	16.7572	96.2546	Facebook	NSCIM(https://www.facebook.com/groups/nscimy/posts/1126884265819648/)	Approximate
47	N. kaouthia	2024-11-14	Yangon, Yangon Region, Myanmar	16.8233	96.1288	Facebook	NSCIM(https://www.facebook.com/groups/nscimy/posts/1162001252307949/)	Approximate
48	N. kaouthia	2024-11-25	Pyigyimandaing, Tanintharyi Region, Myanmar	11.4734	99.0073	Facebook	NSCIM(https://www.facebook.com/groups/nscimy/posts/1170345524806855/)	Approximate
49	N. kaouthia	2024-01-01	Yangon, Yangon Region, Myanmar	16.8111	96.1318	Facebook	NSCIM(https://www.facebook.com/groups/nscimy/posts/937673758074034/)	Approximate
50	N. kaouthia	2021-08-01	Paungde, Bago Region, Myanmar	18.4923	95.5002	iNaturalist	iNaturalist(89628182)	Exact
51	N. kaouthia	2021-12-04	Yangon, Yangon Region, Myanmar	16.7316	96.1402	iNaturalist	iNaturalist(133657208)	Exact
52	N. kaouthia	2022-08-14	Yangon, Yangon Region, Myanmar	16.7886	96.177	iNaturalist	iNaturalist(140050295)	Exact
53	N. kaouthia	2022-09-30	Yangon, Yangon Region, Myanmar	16.788	96.1753	iNaturalist	iNaturalist(140053015)	Exact
54	N. kaouthia	2022-09-04	Yangon, Yangon Region, Myanmar	16.7945	96.1588	iNaturalist	iNaturalist(140086066)	Exact
55	N. kaouthia	2009-12-30	Maubin, Ayeyarwady Region, Myanmar	16.772	95.6268	iNaturalist	iNaturalist(141687541)	Exact
56	N. kaouthia	2023-08-19	Yangon, Yangon Region, Myanmar	16.5222	96.4528	iNaturalist	iNaturalist(179116936)	Exact
57	N. kaouthia	2023-12-06	Yangon, Yangon Regiom, Myanmar	16.7938	96.2	iNaturalist	iNaturalist(193372399)	Exact
58	N. kaouthia	2024-11-23	Thanlyin, Yangon Region, Myanmar	16.7458	96.2508	iNaturalist	iNaturalist(252688975)	Exact
59	N. kaouthia	2011-03-14	Changlang, Arunachal Pradesh, India	27.5368	96.4438	iNaturalist	iNaturalist(29900310)	Exact
60	N. kaouthia	2023-10-23	Chum Kho, Prachuap Khiri Khan, Thailand	11.571	99.5264	iNaturalist	iNaturalist(188642829)	Exact
61	N. kaouthia	1940-11-12	Yangon, Yangon Region. Myanmar	16.7833	96.1667	Voucher Specimen	CAS 12418	Exact
62	N. kaouthia	2000-04-25	Labutta, Ayeyarwady Region, Myanmar	16.2776	94.759	Voucher Specimen	CAS 244138	Exact
63	N. kaouthia	2002-08-02	Mongthauk, Southern Shan State, Myanmar	20.5389	96.9704	Voucher Specimen	CAS 230859	Exact
64	N. kaouthia	2002-07-29	Mongthauk, Southern Shan State, Myanmar	20.5259	96.9574	Voucher Specimen	CAS 230733	Exact
65	N. kaouthia	2002-07-26	Mongthauk, Southern Shan State, Myanmar	20.6006	96.9141	Voucher Specimen	CAS 230658	Exact
66	N. kaouthia	2002-04-22	Naungmon, Kachin State, Myanmar	27.5061	97.8142	Voucher Specimen	CAS 224729	Exact
67	N. kaouthia	2001-09-10	Naungmon, Kachin State, Myanmar	27.4412	97.9188	Voucher Specimen	CAS 221508	Exact
68	N. kaouthia	2001-04-23	Gwa, Rakhine State, Myanmar	17.7782	94.5444	Voucher Specimen	CAS 220174	Exact
69	N. kaouthia	2001-03-31	Mindat, Chin State, Myanmar	21.3665	93.9356	Voucher Specimen	CAS 220119	Exact
70	N. kaouthia	2001-02-21	Saw, Magway Region, Myanmar	21.1421	94.1587	Voucher Specimen	CAS 219905	Exact
71	N. kaouthia	2001-01-31	Mein Ma Hla Island, Ayeyarwady Region, Myanmar	15.8683	95.2304	Voucher Specimen	CAS 219856	Exact
72	N. kaouthia	2000-11-27	Kanthaya Beach, Rakhine State, Myanmar	17.725	94.5414	Voucher Specimen	CAS 216444	Exact
73	N. kaouthia	2000-02-01	Kyaungdawya, Magway Region, Myanmar	20.3491	94.7753	Voucher Specimen	CAS 213713	Exact
74	N. kaouthia	2000-01-07	Yangon, Yangon Region, Myanmar	17.0349	96.1012	Voucher Specimen	CAS 213232	Exact
75	N. kaouthia	2000-05-03	Labutta, Ayeyarwady Region, Myanmar	16.2586	94.7887	Voucher Specimen	CAS 212250	Exact
76	N. kaouthia	2000-05-02	Labutta, Ayeyarwady Region, Myanmar	16.2776	94.759	Voucher Specimen	CAS 212249	Exact
77	N. kaouthia	2000-04-23	Labutta, Ayeyarwady Region, Myanmar	16.2776	94.759	Voucher Specimen	CAS 212248	Exact
78	N. kaouthia	2000-04-22	Labutta, Ayeyarwady Region, Myanmar	16.2776	94.759	Voucher Specimen	CAS 212247	Exact
79	N. kaouthia	1999-07-10	Alongtaw Kassapa, Sagaing Region, Myanmar	22.3052	94.4115	Voucher Specimen	CAS 210181	Exact
80	N. kaouthia	1997-11-08	Labutta, Ayeyarwady Region, Myanmar	16.2781	94.7733	Voucher Specimen	CAS 206603	Exact
81	N. kaouthia	1997-11-08	Labutta, Ayeyarwady Region, Myanmar	16.2781	94.7733	Voucher Specimen	CAS 206602	Exact
82	N. kaouthia	2025-04-21	Aungpan, Southern Shan State, Myanmar	20.664	96.6524	Facebook	NSCIM(https://www.facebook.com/groups/nscimy/permalink/1289038396270900/)	Approximate
83	N. kaouthia	2025-07-13	Myeik, Tanintharyi Region, Myanmar	12.4591	98.6045	Facebook	NSCIM(https://www.facebook.com/groups/nscimy/posts/1358934039281335/)	Approximate
84	N. kaouthia	2025-11-23	Thaton, Mon State, Myanmar	16.919	97.3839	Facebook	NSCIM(https://www.facebook.com/groups/nscimy/posts/1477688320739239/)	Approximate
85	N. kaouthia	2025-07-07	Payathonzu, Kayin State, Myanmar	15.3125	98.368	Facebook	NSCIM(https://www.facebook.com/groups/nscimy/posts/1354039193104153/)	Approximate
86	N. kaouthia	2016-05-10	Heho, Southern Shan State, Myanmar	20.72	96.825	Facebook	NSCIM(https://www.facebook.com/groups/nscimy/posts/1248165787024828/)	Approximate
87	N. kaouthia	2025-08-14	Pyigyimandaing, Tanintharyi Region, Myanmar	11.4709	99.0022	Facebook	NSCIM(https://www.facebook.com/groups/nscimy/posts/1386150769892995/)	Approximate
88	N. kaouthia	2025-10-21	Shwedaung, Bago Region, Myanmar	18.7226	95.2266	Facebook	NSCIM(https://www.facebook.com/groups/nscimy/posts/1448157420358996/)	Approximate
89	N. kaouthia	2025-07-14	Nay Pyi Taw, Nay Pyi Taw State, Myanmar	19.6685	96.1076	Facebook	NSCIM(https://www.facebook.com/groups/nscimy/posts/1359711442536928/)	Approximate
90	N. kaouthia	2025-02-19	Lampi Marine National Park, Tanintharyi Region, Myanmar	10.7932	98.27	Facebook	NSCIM(https://www.facebook.com/groups/nscimy/posts/1234977445010329/)	Approximate
91	N. kaouthia	2025-03-26	Patheingyi, Mandalay Region, Myanmar	22	96.177	Facebook	NSCIM(https://www.facebook.com/groups/nscimy/posts/1264207868753953/)	Approximate
92	N. kaouthia	2025-12-17	Dawei, Tanintharyi Region, Myanmar	14.074	98.21	Facebook	NSCIM(https://www.facebook.com/groups/nscimy/posts/1496925358815535/)	Approximate
93	N. kaouthia	2024-09-08	Phyu, Bago Region, Myanmar	18.3839	96.4386	Facebook	NSCIM(https://www.facebook.com/groups/nscimy/posts/1109333707574704/)	Approximate
94	N. kaouthia	2025-12-23	Tanintharyi, Tanintharyi Region, Myanmar	11.7574	99.0734	Facebook	NSCIM(https://www.facebook.com/groups/nscimy/posts/1500971445077593/)	Approximate
95	N. kaouthia	2024-02-08	Pyapon, Ayeyarwady Region, Myanmar	16.281	95.681	Facebook	NSCIM(https://www.facebook.com/groups/nscimy/posts/963701642137912/)	Approximate
96	N. kaouthia	2024-10-25	Mawlamyine, Mon State, Myanmar	16.4715	97.6318	Facebook	NSCIM(https://www.facebook.com/groups/nscimy/posts/1146421290532612/)	Approximate
97	N. kaouthia	2025-06-24	Kyaikmaraw, Mon State, Myanmar	16.3607	97.72	Facebook	NSCIM(https://www.facebook.com/groups/nscimy/posts/1342475594260513/)	Approximate
98	N. kaouthia	2025-04-26	Ngwesaung, Ayeyarwady Region, Myanmar	16.865	94.384	Facebook	NSCIM(https://www.facebook.com/groups/nscimy/posts/1293592129148860/)	Approximate
99	N. kaouthia	2025-12-06	Khayan, Yangon Region, Myanmar	16.9069	96.5997	Facebook	NSCIM(https://www.facebook.com/reel/1508904407004839)	Approximate
100	N. kaouthia	2025-10-15	Thilawa, Yangon Region, Myanmar	16.6335	96.272	Facebook	NSCIM(https://www.facebook.com/groups/nscimy/posts/1303167651524641/)	Approximate
101	N. kaouthia	2025-08-13	Pyigyimandaing, Tanintharyi Region, Myanmar	11.4702	99.0012	Facebook	NSCIM(https://www.facebook.com/groups/nscimy/posts/1386150769892995/)	Approximate
102	N. kaouthia	2025-04-01	Yangon, Yangon Region, Myanmar	16.8409	96.1735	Facebook	NSCIM(https://www.facebook.com/groups/nscimy/posts/1270012914840115/)	Approximate
103	N. kaouthia	2025-03-09	Yangon, Yangon Region, Myanmar	16.88	96.17	Facebook	NSCIM(https://www.facebook.com/groups/nscimy/posts/1249772846864122/)	Approximate
104	N. kaouthia	2025-03-07	Yangon, Yangon Region, Myanmar	16.83	96.13	Facebook	NSCIM(https://www.facebook.com/groups/nscimy/posts/1248046667036740/)	Approximate
105	N. kaouthia	2025-01-05	Yangon, Yangon Region, Myanmar	16.8443	96.0777	Facebook	NSCIM(https://www.facebook.com/groups/nscimy/posts/1201312335043507/)	Approximate
106	N. kaouthia	2025-01-07	Bago, Bago Region, Myanmar	17.33	96.48	Facebook	NSCIM(https://www.facebook.com/groups/nscimy/posts/1202201518287922/)	Approximate
107	N. kaouthia	2023-12-19	Yangon, Yangon Region, Myanmar	16.9333	96.3013	Facebook	MS(https://www.facebook.com/groups/918662205550494/posts/1558830108200364/)	Approximate
108	N. kaouthia	2023-09-10	Yangon, Yangon Region, Myanmar	16.9239	96.227	Facebook	MS(https://www.facebook.com/groups/918662205550494/posts/1505204666896242/)	Approximate
109	N. kaouthia	2023-04-25	Myeik, Tanintharyi Region, Myanmar	12.4492	98.6271	Facebook	MS(https://www.facebook.com/groups/918662205550494/posts/1429806281102748/)	Approximate
110	N. kaouthia	2023-05-22	Pyapon, Ayeyarwady Region, Myanmar	16.285	95.68	Facebook	MS(https://www.facebook.com/groups/918662205550494/posts/1444947732921936/)	Approximate
111	N. kaouthia	2022-05-10	Pathein, Ayeyarwady Region, Myanmar	16.7754	94.7381	Facebook	MS(https://www.facebook.com/groups/918662205550494/posts/1192336498183062/)	Approximate
112	N. kaouthia	2022-02-16	Kawthaung, Tanintharyi Region, Myanmar	10.0013	98.5584	Facebook	MS(https://www.facebook.com/groups/918662205550494/posts/1138684996881546/)	Approximate
113	N. kaouthia	2022-01-16	Maubin, Ayeyarwady Region, Myanmar	16.7408	95.6458	Facebook	MS(https://www.facebook.com/groups/918662205550494/posts/1118710325545680/)	Approximate
114	N. kaouthia	2021-12-29	Thilawa, Yangon Region, Myanmar	16.6335	96.272	Facebook	MS(https://www.facebook.com/groups/918662205550494/posts/1107495943333785/)	Approximate
115	N. kaouthia	2021-11-14	Yangon, Yangon Region, Myanmar	16.8409	96.1735	Facebook	MS(https://www.facebook.com/groups/918662205550494/posts/1079455909471122/)	Approximate
116	N. kaouthia	2021-11-27	Danubyu, Ayeyarwady Region, Myanmar	17.26	95.59	Facebook	MS(https://www.facebook.com/groups/918662205550494/posts/1087456092004437/)	Approximate
117	N. kaouthia	2021-12-23	Moe Yin Gyi Wildlife Reserve, Bago Region, Myanmar	17.616	96.454	Facebook	MS(https://www.facebook.com/groups/918662205550494/posts/1103808347035878/)	Approximate
118	N. kaouthia	2021-11-25	Kyaikmaraw, Mon State, Myanmar	16.3688	97.725	Facebook	MS(https://www.facebook.com/groups/918662205550494/posts/1086376825445697/)	Approximate
119	N. kaouthia	2021-11-22	Kyaunggon, Ayeyarwaddy Region, Myanmar	17.0342	95.2267	Facebook	MS(https://www.facebook.com/groups/918662205550494/posts/1084497075633672/)	Approximate
120	N. kaouthia	2021-11-27	Yangon, Yangon Region, Myanmar	16.8409	96.1735	Facebook	MS(https://www.facebook.com/groups/918662205550494/posts/1068058647277515/)	Approximate
121	N. kaouthia	2021-10-30	Nay Pyi Taw, Nay Pyi Taw State, Myanmar	19.7633	96.0785	Facebook	MS(https://www.facebook.com/groups/918662205550494/posts/1070159347067445/)	Approximate
122	N. kaouthia	2021-11-07	Bilin, Mon State, Myanmar	17.2235	97.076	Facebook	MS(https://www.facebook.com/ye.minkhaung.77/posts/pfbid033X3P3ewWgT2P8jfZzXLxsHBZKnHQ9GhJk8QMenfeYPxv7jKdSRAgZHkiecUzS56Zl)	Approximate
123	N. kaouthia	2021-10-18	Liza, Kachin State, Myanmar	24.754	97.5505	Facebook	MS(https://www.facebook.com/groups/918662205550494/posts/1062495327833847/)	Approximate
124	N. kaouthia	2021-10-13	Yangon, Yangon Region, Myanmar	16.8309	96.1685	Facebook	MS(https://www.facebook.com/groups/918662205550494/posts/1059131834836863/)	Approximate
125	N. kaouthia	2021-07-27	Thabeikkyin, Mandalay Region, Myanmar	22.8862	95.9753	Facebook	MS(https://www.facebook.com/groups/918662205550494/posts/1009173076499406/)	Approximate
126	N. kaouthia	2025-07-07	Hlaingbwe, Kayin State, Myanmar	16.9459	97.9593	Facebook	NSCIM(https://www.facebook.com/groups/nscimy/posts/1354099363098136/)	Approximate
127	N. kaouthia	2025-12-23	Payathonzu, Kayin State, Myanmar	15.394	98.3098	Facebook	MS(https://www.facebook.com/groups/nscimy/posts/1501106948397376/)	Approximate
128	N. mandalayensis	2023-10-10	Sagaing, Sagaing Region, Myanmar	21.918	95.9575	Facebook	NSCIM(https://www.facebook.com/groups/nscimy/posts/884936400014437/)	Approximate
129	N. mandalayensis	2024-02-19	Magway, Magway Region, Myanmar	20.1472	94.9548	Facebook	NSCIM(https://www.facebook.com/groups/nscimy/posts/971439311364145/)	Approximate
130	N. mandalayensis	2024-01-03	Thabeikkyin, Mandalay Region, Myanmar	22.8851	95.9768	Facebook	NSCIM(https://www.facebook.com/groups/nscimy/posts/939325241242219/)	Approximate
131	N. mandalayensis	2023-12-31	Mt. Popa, Mandalay Region, Myanmar	20.9133	95.2107	Facebook	NSCIM(https://www.facebook.com/groups/nscimy/posts/937236004784476/)	Approximate
132	N. mandalayensis	2025-02-02	Yenangyaung, Magway Region, Myanmar	20.4533	94.8834	Facebook	NSCIM(https://www.facebook.com/groups/nscimy/posts/1221927446315329/)	Approximate
133	N. mandalayensis	2025-01-06	Minbu, Magway Region, Myanmar	20.1645	94.8751	Facebook	NSCIM(https://www.facebook.com/groups/nscimy/posts/1201780111663396/)	Approximate
134	N. mandalayensis	2023-10-29	Bagan, Mandalay Region, Myanmar	21.1776	94.8673	Facebook	NSCIM(https://www.facebook.com/groups/nscimy/posts/897951338712943/)	Approximate
135	N. mandalayensis	2023-04-16	Mandalay, Mandalay Region, Myanmar	22.0296	96.0989	Facebook	NSCIM(https://www.facebook.com/groups/nscimy/posts/767643765077035/)	Approximate
136	N. mandalayensis	2024-05-25	Wundwin, Mandalay Region, Myanmar	21.0949	96.0425	Facebook	NSCIM(https://www.facebook.com/groups/nscimy/posts/1035651871609555/)	Approximate
137	N. mandalayensis	2024-04-23	Mt. Pyetkaywe, Mandalay Region, Myanmar	21.211	96.2454	Facebook	NSCIM(https://www.facebook.com/groups/nscimy/posts/1013046573870085/)	Approximate
138	N. mandalayensis	2024-04-27	Magway, Magway Region, Myanmar	20.1466	94.9402	Facebook	NSCIM(https://www.facebook.com/groups/nscimy/posts/1015705823604160/)	Approximate
139	N. mandalayensis	2025-01-01	Chauk, Magway region, Myanmar	20.897	94.8238	Facebook	NSCIM(https://www.facebook.com/groups/nscimy/posts/1197977808710293/)	Approximate
140	N. mandalayensis	2024-12-05	Myingyan, Mandalay Region, Myanmar	21.4443	95.3845	Facebook	NSCIM(https://www.facebook.com/groups/nscimy/posts/1177894744051933/)	Approximate
141	N. mandalayensis	2024-12-16	Myittha, Mandalay Region, Myanmar	21.417	96.1368	Facebook	NSCIM(https://www.facebook.com/groups/nscimy/posts/1185975483243859/)	Approximate
142	N. mandalayensis	2024-02-21	Magway, Magway Region, Myanmar	20.1641	94.9923	Facebook	NSCIM(https://www.facebook.com/groups/nscimy/posts/972661524575257/)	Approximate
143	N. mandalayensis	2025-01-18	Mt. Popa, Mandalay Region, Myanmar	20.9338	95.2094	Facebook	NSCIM(https://www.facebook.com/groups/nscimy/posts/1210507617457312/)	Approximate
144	N. mandalayensis	2024-05-30	Wundwin, Mandalay Region, Myanmar	21.0924	96.022	Facebook	NSCIM(https://www.facebook.com/groups/nscimy/posts/1038822241292518/)	Approximate
145	N. mandalayensis	–	Bagan, Mandalay Region, Myanmar	21.092	94.9529	iNaturalist	iNaturalist(140250236)	Approximate
146	N. mandalayensis	–	Bagan, Mandalay Region, Myanmar	21.1017	94.9404	iNaturalist	iNaturalist(147191385)	Approximate
147	N. mandalayensis	–	Bagan, Mandalay Region, Myanmar	21.1275	94.9571	iNaturalist	iNaturalist(147191681)	Approximate
148	N. mandalayensis	–	Myingyan, Mandalay Region, Myanmar	20.9772	95.3396	iNaturalist	iNaturalist(252693217)	Approximate
149	N. mandalayensis	1998-05-06	Pwintbyu, Magway Region, Myanmar	20.3197	94.5681	Voucher Specimen	CAS 244224	Exact
150	N. mandalayensis	2000-08-27	Pyinsi, Mandalay Region, Myanmar	21.3743	95.8106	Voucher Specimen	CAS 216638	Exact
151	N. mandalayensis	2000-09-20	Pyinsi, Mandalay Region, Myanmar	21.3938	95.8022	Voucher Specimen	CAS 216109	Exact
152	N. mandalayensis	2000-09-14	Pyinsi, Mandalay Region, Myanmar	21.412	95.7911	Voucher Specimen	CAS 216044	Exact
153	N. mandalayensis	2000-09-10	Pyinsi, Mandalay Region, Myanmar	21.371	95.7874	Voucher Specimen	CAS 216017	Exact
154	N. mandalayensis	2000-09-01	Pyinsi, Mandalay Region, Myanmar	21.4027	95.8017	Voucher Specimen	CAS 215966	Exact
155	N. mandalayensis	2000-05-17	Monywa, Sagaing Region, Myanmar	22.0869	94.8584	Voucher Specimen	CAS 215456	Exact
156	N. mandalayensis	2000-05-18	Monywa, Sagaing Region, Myanmar	22.0976	94.9024	Voucher Specimen	CAS 215453	Exact
157	N. mandalayensis	2000-05-08	Monywa, Sagaing Region, Myanmar	22.0861	94.9144	Voucher Specimen	CAS 215397	Exact
158	N. mandalayensis	2000-05-07	Monywa, Sagaing Region, Myanmar	22.0856	94.7685	Voucher Specimen	CAS 215384	Exact
159	N. mandalayensis	2000-05-04	Monywa, Sagaing Region, Myanmar	22.087	94.8577	Voucher Specimen	CAS 215349	Exact
160	N. mandalayensis	1999-11-18	Nyaung Lunt, Mandalay Region, Myanmar	20.2639	96.1787	Voucher Specimen	CAS 214174	Exact
161	N. mandalayensis	2000-03-16	Hlaingdet, Mandalay Region, Myanmar	20.8244	95.2252	Voucher Specimen	CAS 214014	Exact
162	N. mandalayensis	2000-03-10	Hlaingdet, Mandalay Region, Myanmar	20.908	95.2312	Voucher Specimen	CAS 213964	Exact
163	N. mandalayensis	2000-02-05	Pwintbyu, Magway Region, Myanmar	20.2961	94.6926	Voucher Specimen	CAS 213731	Exact
164	N. mandalayensis	2000-01-26	Pwintbyu, Magway Region, Myanmar	20.3012	94.7416	Voucher Specimen	CAS 213631	Exact
165	N. mandalayensis	1999-07-19	Yesagyo, Magway Region, Myanmar	21.5067	95.1946	Voucher Specimen	CAS 210537	Exact
166	N. mandalayensis	1999-05-14	Yesagyo, Magway Region, Myanmar	21.4139	95.1308	Voucher Specimen	CAS 208974	Exact
167	N. mandalayensis	1998	Kyaukse, Mandalay Region, Myanmar	21.6	96.1333	Voucher Specimen	CAS 207106	Exact
168	N. mandalayensis	1998	Kyaukse, Mandalay Region, Myanmar	21.6	96.1333	Voucher Specimen	CAS 207105	Exact
169	N. mandalayensis	1998	Kyaukse, Mandalay Region, Myanmar	21.6	96.1333	Voucher Specimen	CAS 207104	Exact
170	N. mandalayensis	1998	Kyaukse, Mandalay Region, Myanmar	21.6	96.1333	Voucher Specimen	CAS 207103	Exact
171	N. mandalayensis	1998	Kyaukse, Mandalay Region, Myanmar	21.6	96.1333	Voucher Specimen	CAS 207102	Exact
172	N. mandalayensis	1998	Kyaukse, Mandalay Region, Myanmar	21.6	96.1333	Voucher Specimen	CAS 207101	Exact
173	N. mandalayensis	1998	Kyaukse, Mandalay Region, Myanmar	21.6	96.1333	Voucher Specimen	CAS 207100	Exact
174	N. mandalayensis	1998	Kyaukse, Mandalay Region, Myanmar	21.6	96.1333	Voucher Specimen	CAS 207099	Exact
175	N. mandalayensis	1998	Kyaukse, Mandalay Region, Myanmar	21.6	96.1333	Voucher Specimen	CAS 207098	Exact
176	N. mandalayensis	1998-05-06	Monywa, Sagaing Region, Myanmar	22.2182	95.3413	Voucher Specimen	CAS 207097	Exact
177	N. mandalayensis	1998-02-01	Kume, Mandalay Region, Myanmar	21.3299	96.0731	Voucher Specimen	CAS 204376	Exact
178	N. mandalayensis	1998-02-01	Kume, Mandalay Region, Myanmar	21.3299	96.0731	Voucher Specimen	CAS 204375	Exact
179	N. mandalayensis	2025-12-08	Meiktila, Mandalay Region, Myanmar	20.8778	95.878	Facebook	NSCIM(https://www.facebook.com/groups/nscimy/posts/1489867502854654/)	Approximate
180	N. mandalayensis	2025-08-26	Pakokku, Magway Region, Myanmar	21.3297	95.088	Facebook	NSCIM(https://www.facebook.com/groups/nscimy/posts/1397055408802531/)	Approximate
181	N. mandalayensis	2025-04-11	Meiktila, Mandalay Region, Myanmar	20.8113	95.742	Facebook	NSCIM(https://www.facebook.com/groups/nscimy/posts/1279186680589405/)	Approximate
182	N. mandalayensis	2024-06-30	Wundwin, Mandalay Region, Myanmar	21.093	96.03	Facebook	NSCIM(https://www.facebook.com/groups/nscimy/posts/1060334269141315/)	Approximate
183	N. mandalayensis	2025-04-22	Chauk, Magway Region, Myanmar	20.8851	94.8245	Facebook	NSCIM(https://www.facebook.com/groups/nscimy/posts/1289863716188368/)	Approximate
184	N. mandalayensis	2025-04-10	Natogyi, Mandalay Region, Myanmar	21.427	95.6621	Facebook	NSCIM(https://www.facebook.com/groups/nscimy/posts/1278586003982806/)	Approximate
185	N. mandalayensis	2025-12-06	Wandwin, Mandalay Region, Myanmar	21.0912	96.0282	Facebook	NSCIM(https://www.facebook.com/groups/nscimy/posts/1488345326340205/)	Approximate
186	N. mandalayensis	2025-10-11	Pakokku, Magway Region, Myanmar	21.331	95.07	Facebook	NSCIM(https://www.facebook.com/groups/nscimy/permalink/1438583187983086/)	Approximate
187	N. mandalayensis	2025-05-23	Monywa, Sagaing Region, Myanmar	22.1216	95.1536	Facebook	NSCIM(https://www.facebook.com/groups/nscimy/posts/1316184000223006/)	Approximate
188	N. mandalayensis	2025-04-21	Pakokku, Magway Region, Myanmar	21.335	95.084	Facebook	NSCIM(https://www.facebook.com/groups/nscimy/posts/1289001889607884/)	Approximate
189	N. mandalayensis	2025-01-18	Popa, Mandalay Region, Myanmar	20.92	95.25	Facebook	NSCIM(https://www.facebook.com/groups/nscimy/posts/1210507617457312/)	Approximate
190	N. mandalayensis	2024-06-08	Natogyi, Mandalay Region, Myanmar	21.4246	95.6589	Facebook	MS(https://www.facebook.com/groups/918662205550494/posts/1660452034704837/)	Approximate
191	N. mandalayensis	2024-04-14	Natogyi, Mandalay Region, Myanmar	21.4246	95.6589	Facebook	MS(https://www.facebook.com/groups/918662205550494/posts/1626476804769027/)	Approximate
192	N. mandalayensis	2023-12-26	Pakokku, Magway Region, Myanmar	21.331	95.07	Facebook	MS(https://www.facebook.com/groups/918662205550494/posts/1562948227788552/)	Approximate
193	N. mandalayensis	2023-12-25	Pakokku, Magway Region, Myanmar	21.331	95.07	Facebook	MS(https://www.facebook.com/groups/918662205550494/posts/1562181304531911/)	Approximate
194	N. mandalayensis	2023-12-12	Kyaukpadaung, Mandalay Region, Myanmar	20.8443	95.1276	Facebook	MS(https://www.facebook.com/groups/918662205550494/posts/1554633008620074/)	Approximate
195	N. mandalayensis	2023-10-01	Natogyi, Mandalay Region, Myanmar	21.4246	95.6589	Facebook	MS(https://www.facebook.com/groups/918662205550494/posts/1516682409081801/)	Approximate
196	N. mandalayensis	2022-05-28	Sagaing, Sagaing Region, Myanmar	21.916	95.9621	Facebook	MS(https://www.facebook.com/groups/918662205550494/posts/1204880520261993/)	Approximate
197	N. mandalayensis	2021-08-30	Magway, Magway Region, Myanmar	20.1544	94.9455	Facebook	MS(https://www.facebook.com/groups/918662205550494/posts/1030788067671240/)	Approximate
198	N. mandalayensis	2021-06-28	Mandalay, Mandalay Region, Myanmar	21.9588	96.0891	Facebook	MS(https://www.facebook.com/groups/918662205550494/posts/990931224990258/)	Approximate
199	N. sagittifera	2025-08-10	Kadamtala, Middle Andaman Island, India	12.3397	92.7773	iNaturalist	iNaturalist(307892396)	Exact
200	N. sagittifera	2014-11-12	Sri Vijaya Puram, South Andaman Island, India	11.6136	92.7169	iNaturalist	iNaturalist(206631561)	Exact
201	N. sagittifera	2018-12-24	Mount Harriet RV, South Andaman Island, India	11.7219	92.7341	iNaturalist	iNaturalist(194432445)	Exact
202	N. sagittifera	2019-12-23	Sri Vijaya Puram, South Andaman Island, India	11.6403	92.7202	iNaturalist	iNaturalist(36859435)	Exact
203	N. sagittifera	–	Wandoor, South Andaman Island, India	11.6011	92.6198	Literature	Chandramouli 2022	Exact
204	N. sagittifera	–	Sippighat, South Andaman Island, India	11.602	92.681	Literature	Chandramouli 2022	Exact
205	N. sagittifera	–	Mount Harriet, South Andaman Island, India	11.7057	92.7377	Literature	Chandramouli 2022	Exact
206	N. sagittifera	–	Bambooflat, South Andaman Island, India	11.7047	92.7231	Literature	Chandramouli 2022	Exact
207	N. sagittifera	–	Yerata, Middle Andaman Island, India	12.4943	92.7856	Literature	Chandramouli 2022	Exact
208	N. sagittifera	–	Mayabunder, Middle Andaman Island, India	12.9223	92.8988	Literature	Chandramouli 2022	Exact
209	N. siamensis	2025-01-03	Tachileik, Eastern Shan State, Myanmar	20.4527	99.8987	Facebook	NSCIM(https://www.facebook.com/groups/nscimy/posts/1199524428555631/)	Approximate
210	N. siamensis	2024-11-23	Mt. Mulayit, Kayin State, Myanmar	16.3495	98.8096	Facebook	NSCIM(https://www.facebook.com/groups/nscimy/posts/1168905201617554/)	Approximate
211	N. siamensis	2025-10-24	Tha Song Yang, Tak,Thailand	17.5364	97.965	iNaturalist	iNaturalist(306292326)	Exact
212	N. siamensis	2025-10-24	Kaeng Krachan, Phetchaburi, Thailand	12.6093	99.4297	iNaturalist	iNaturalist(248852085)	Exact
213	N. siamensis	2025-12-22	Tachileik, Eastern Shan State, Myanmar	20.4989	99.8853	iNaturalist	iNaturalist(145428671)	Exact
214	N. sumatrana	2021-11-07	Ranong, Ranong, Thailand	9.96588	98.6408	iNaturalist	iNaturalist(130079732)	Exact
215	N. sumatrana	2022-07-23	Lenya National Park, Tanintharyi Division, Myanmar	11.5369	99.4598	This study	UTADC 10133a-c	Exact
216	N. sp.	2023-11-14	Taunggyi, Southern Shan State, Myanmar	20.7846	97.0451	Facebook	NSCIM(https://www.facebook.com/groups/nscimy/posts/906815157826561/)	Approximate
217	N. sp.	2023-05-15	Thar Si, Mandalay Region, Myanmar	20.8208	96.402	Facebook	NSCIM(https://www.facebook.com/groups/nscimy/posts/787173003124111/)	Approximate
218	N. sp.	2024-03-12	Mudon, Mon State, Myanmar	16.4853	97.6403	Facebook	NSCIM(https://www.facebook.com/groups/nscimy/posts/984864560021620/)	Approximate
219	N. sp.	2024-01-28	Keng Tung, Eastern Shan State, Myanmar	21.3006	99.6165	Facebook	NSCIM(https://www.facebook.com/groups/nscimy/posts/956439992864077/)	Approximate
220	N. sp.	2025-01-10	Kyaukme, Northern Shan State, Myanmar	22.5298	97.04	Facebook	NSCIM(https://www.facebook.com/groups/nscimy/posts/1204584348049639/)	Approximate
221	N. sp.	2024-06-23	Mogok, Mandalay Region, Myanmar	22.9237	96.5147	Facebook	NSCIM(https://www.facebook.com/groups/nscimy/posts/1055254902982585/)	Approximate
222	N. sp.	2023-08-17	Pyin Oo Lwin, Mandalay Region, Myanmar	22.032	96.4765	Facebook	MS(https://www.facebook.com/groups/918662205550494/posts/1492699174813458/)	Approximate
223	N. sp.	2023-06-28	Pyin Oo Lwin, Mandalay Region, Myanmar	22.032	96.4765	Facebook	MS(https://www.facebook.com/groups/918662205550494/posts/1466113437472032/)	Approximate
224	N. sp.	2022-04-14	Kyaukse, Mandalay Region, Myanmar	21.6082	96.1355	Facebook	MS(https://www.facebook.com/groups/918662205550494/posts/1174976029919109/)	Approximate
225	N. sp.	2021-07-07	Kyaukme, Northern Shan State, Myanmar	22.5437	97.0337	Facebook	MS(https://m.facebook.com/groups/918662205550494/permalink/996789784404402/?mibextid=Nif5oz)	Approximate
226	N. sp.	2025-02-20	Taunggyi, Southern Shan State	20.7846	97.046	Facebook	NSCIM(https://www.facebook.com/groups/nscimy/posts/1234770825030991/)	Approximate
227	N. sp.	2024-01-30	Keng Tong, Eastern Shan State, Myanmar	16.8201	96.1638	Facebook	NSCIM(https://www.facebook.com/groups/nscimy/posts/957844712723605/)	Approximate
228	N. sp.	2022-09-20	Pindaya, Southern Shan State, Myanmar	20.941	96.6676	Facebook	MS(https://www.facebook.com/groups/918662205550494/posts/1281038982646146/)	Approximate
